# Supplementary material for: Using roaming behaviours of dogs to estimate contact rates: the predicted effect on rabies spread
Source: Epidemiol Infect. 2019 Mar 5;147:e135. doi: 10.1017/S0950268819000189 (PMC6518777; doi:10.1017/S0950268819000189)
Supplement: Supplementary file 1 [file S0950268819000189sup001.zip]

Archive with 3 entries (3 files):
- SUPP2.tiff
- SUPP1.tiff
- Supplementary_Figure_legends_c.docx
